# Supplementary material for: Notch2 Regulates the Function of Bovine Follicular Granulosa Cells via the Wnt2/β-Catenin Signaling Pathway
Source: Animals (Basel). 2024 Mar 25;14(7):1001. doi: 10.3390/ani14071001 (PMC11010942; doi:10.3390/ani14071001)
Supplement: Supplementary file 1 [file animals-14-01001-s001.zip]

Archive with 1 entries (1 files):
- animals-2892246-supplementary.pdf
